# Supplementary material for: Can ChatGPT-4o Really Pass Medical Science Exams? A Pragmatic Analysis Using Novel Questions
Source: Med Sci Educ. 2025 Feb 4;35(2):721–9. doi: 10.1007/s40670-025-02293-z (PMC12058600; doi:10.1007/s40670-025-02293-z)
Supplement: Supplementary file 1 — Supplementary file1 (XLSX 32 KB) [file 40670_2025_2293_MOESM1_ESM.xlsx]

## Sheet: AKT Paper 1 4o
Question #	Original	R1	R2	R3	Image Q?	Notes
1	Correct	Correct	Correct	Correct
2	Correct	Correct	Correct	Correct
3	Correct	Correct	Correct	Correct
4	Correct	Correct	Correct	Correct
5	Correct	Correct	Correct	Correct
6	Correct	Correct	Correct	Correct
7	Correct	Correct	Correct	Correct
8	Correct	Correct	Correct	Correct
9	Incorrect	Correct	Incorrect	Incorrect		Rhabdomylysis is preferred answer
10	Correct	Correct	Correct	Correct
11	Correct	Correct	Correct	Correct
12	Correct	Correct	Correct	Correct
13	Correct	Correct	Correct	Correct
14	Correct	Correct	Correct	Correct
15	Correct	Correct	Correct	Correct	Yes
16	Correct	Correct	Correct	Correct
17	Incorrect	Incorrect	Incorrect	Incorrect	Yes	Reduced visual acuity' is preferred answer every time
18	Correct	Correct	Correct	Correct
19	Correct	Correct	Correct	Correct
20	Correct	Correct	Correct	Correct
21	Correct	Correct	Correct	Correct
22	Correct	Correct	Correct	Correct
23	Correct	Correct	Correct	Correct
24	Correct	Correct	Correct	Correct
25	Correct	Correct	Correct	Correct
26	Correct	Correct	Correct	Correct
27	Correct	Correct	Correct	Incorrect		Took a much more complex route to the calculations. Got the third one wrong twice before giving the right answer.
28	Correct	Incorrect	Incorrect	Correct
29	Correct	Correct	Correct	Correct
30	Correct	Correct	Correct	Correct
31	Correct	Correct	Correct	Correct
32	Correct	Correct	Correct	Correct
33	Correct	Correct	Correct	Correct
34	Correct	Correct	Incorrect	Correct		Claims 'thiazide like diuretic' would be correct for Q2.
35	Correct	Correct	Correct	Correct
36	Correct	Correct	Correct	Correct
37	Correct	Correct	Correct	Correct
38	Correct	Correct	Correct	Correct
39	Correct	Correct	Correct	Correct
40	Incorrect	Correct	Incorrect	Incorrect		Selects duloxetine 3 times. Says Amitriptyline has more side effects, esp with renal impairment
41	Correct	Correct	Correct	Correct
42	Correct	Correct	Correct	Correct
43	Correct	Correct	Correct	Correct
44	Correct	Correct	Correct	Correct
45	Correct	Correct	Correct	Correct
46	Correct	Correct	Incorrect	Correct	Yes
47	Correct	Correct	Correct	Correct
48	Correct	Correct	Correct	Correct
49	Correct	Correct	Correct	Correct	Yes
50	Correct	Correct	Correct	Correct
51	Correct	Correct	Correct	Correct
52	Correct	Correct	Correct	Correct
53	Correct	Correct	Correct	Correct
54	Incorrect	Incorrect	Incorrect	Correct		Wants CT scan because is more comprehensive
55	Correct	Correct	Incorrect	Correct
56	Correct	Correct	Correct	Correct
57	Correct	Correct	Correct	Correct	Yes
58	Correct	Correct	Correct	Correct
59	Correct	Correct	Correct	Correct
60	Correct	Correct	Correct	Correct
61	Correct	Correct	Incorrect	Incorrect		Incorrect rewrites; ChatGPT recommends Isoretinoin both times
62	Incorrect	Correct	Correct	Correct		Text claims Vitamin D excess as most likely
63	Correct	Correct	Correct	Correct
64	Correct	Correct	Correct	Correct
65	Correct	Correct	Correct	Correct
66	Correct	Correct	Correct	Correct
67	Correct	Correct	Correct	Correct
68	Correct	Correct	Correct	Correct
69	Correct	Correct	Correct	Correct
70	Correct	Correct	Correct	Correct
71	Correct	Correct	Correct	Correct
72	Correct	Incorrect	Correct	Correct		post exposure prophylaxis' selected as incorrect option
73	Correct	Correct	Correct	Correct
74	Correct	Correct	Correct	Correct
75	Correct	Correct	Correct	Correct
76	Correct	Correct	Correct	Correct
77	Correct	Correct	Correct	Correct
78	Correct	Correct	Correct	Correct
79	Correct	Incorrect	Correct	Correct		incorrect answer was 'amlodipine'
80	Correct	Correct	Correct	Correct
81	Correct	Correct	Correct	Correct
82	Correct	Correct	Correct	Correct
83	Correct	Correct	Correct	Correct
84	Correct	Correct	Correct	Correct
85	Correct	Correct	Correct	Correct
86	Correct	Correct	Correct	Correct
87	Correct	Correct	Correct	Correct
88	Correct	Correct	Correct	Correct
89	Correct	Correct	Correct	Correct
90	Correct	Correct	Correct	Correct
91	Incorrect	Incorrect	Correct	Correct		Gave B as initial response, then A (correct), then C.
92	Correct	Correct	Correct	Correct
93	Correct	Correct	Correct	Correct
94	Correct	Correct	Correct	Correct
95	Correct	Correct	Correct	Correct
96	Correct	Incorrect	Correct	Correct
97	Correct	Correct	Correct	Correct
98	Correct	Correct	Correct	Correct
99	Correct	Correct	Correct	Correct
100	Correct	Correct	Correct	Correct
#incorrect	6	7	9	5
# correct	94	93	91	95

## Sheet: USMLE Step 1 4o
Q	Original
1	Correct
2	Correct
3	Correct
4	Correct
5	Correct
6	Correct
7	Correct
8	Correct
9	Incorrect
10	Correct
11	Correct
12	Correct
13	Correct
14	Correct
15	Incorrect
16	Correct
17	Correct
18	Correct
19	Correct
20	Correct
21	Incorrect
22	Correct
23	Correct
24	Correct
25	Correct
26	Correct
27	Correct
28	Correct
29	Correct
30	Correct
31	Correct
32	Correct
33	Incorrect
34	Correct
35	Correct
36	Correct
37	Correct
38	Correct
39	Correct
40	Incorrect
41	Correct
42	Correct
43	Correct
44	Incorrect
45	Correct
46	Correct
47	Correct
48	Correct
49	Correct
50	Correct
51	Correct
52	Correct
53	Correct
54	Correct
55	Correct
56	Correct
57	Correct
58	Correct
59	Correct
60	Correct
61	Correct
62	Correct
63	Correct
64	Correct
65	Correct
66	Correct
67	Incorrect
68	Incorrect
69	Correct
70	Correct
71	Correct
72	Correct
73	Correct
74	Incorrect
75	Correct
76	Correct
77	Correct
78	Incorrect
79	Correct
80	Correct
81	Correct
82	Correct
83	Correct
84	Correct
85	Correct
86	Correct
87	Correct
88	Correct
89	Correct
90	Correct
91	Correct
92	Incorrect
93	Correct
94	Correct
95	Correct
96	Correct
97	Correct
98	Correct
99	Correct
100	Correct
101	Correct
102	Correct
103	Correct
104	Correct
105	Correct
106	Correct
107	Correct
108	Correct
109	Correct
110	Correct
111	Correct
112	Correct
113	Correct
114	Correct
115	Incorrect
116	Correct
117	Correct
118	Correct
119	Correct
#incorrect	12
#correct	107
N	119
% correct	89.916

## Sheet: USMLE Step 1 4o Sample only
Question #	Original	R1	R2	R3	Image Q?	Notes
2	Correct	Correct	Correct	Correct	Yes
3	Correct	Correct	Correct	Correct
9	Incorrect	Incorrect	Correct	Correct	Yes	First answer was A, which it claimed was the basilar. Second answer was D (correct) which it claimed was the MCA. Third ans is E, which is incorrect, but claimed E was the MCA. Rewrite 1 claimed C was the MCA. Rewrite 2+3 claimed D was the MCA
10	Correct	Correct	Correct	Correct
15	Incorrect	Correct	Correct	Correct		2/3 answers were 'E' (Zinc)
19	Correct	Correct	Correct	Correct	Yes
20	Correct	Correct	Correct	Correct
21	Incorrect	Incorrect	Incorrect	Incorrect	Yes
35	Correct	Correct	Incorrect	Incorrect	Yes	Incorrect answers were Trichomonas vaginalis
40	Incorrect	Incorrect	Incorrect	Correct	Yes	Answered correctly when given a key
44	Incorrect	Correct	Incorrect	Incorrect	Yes	3x same answer ('A'). In rewrites did not always identify the structures correctly
58	Correct	Correct	Correct	Correct
63	Correct	Correct	Correct	Correct	Yes
65	Correct	Correct	Correct	Correct	Yes
67	Incorrect	Correct	Correct	Correct		Said 'diet' ('B'), on the basis that the presentation may be partly due to nutritional deficiency
68	Incorrect	Correct	Correct	Correct	Yes
70	Correct	Correct	Correct	Correct	Yes
72	Correct	Correct	Correct	Correct	Yes
85	Correct	Correct	Correct	Correct
93	Correct	Correct	Correct	Correct
99	Correct	Correct	Incorrect	Correct
101	Correct	Incorrect	Incorrect	Correct		Answered 'Presence of TSH receptor autoantibodies' twice
102	Correct	Correct	Correct	Correct	Yes
103	Correct	Correct	Incorrect	Incorrect		Answered 'descending colon' twice
104	Correct	Correct	Correct	Correct
105	Correct	Correct	Incorrect	Correct
106	Correct	Correct	Correct	Correct
#incorrect	7	4	8	4	13
#correct	20	23	19	23
N	27	27	27	27
% correct	74.0741	85.1852	70.3704	85.1852

## Sheet: Neuro Wikiversity 4o
Q from Section 4	Original	R1	R2	R3
7	Correct	Correct	Correct	Correct
8	Correct	Correct	Correct	Correct
9	Correct	Correct	Correct	Correct
10	Correct	Correct	Correct	Correct
12	Correct	Correct	Correct	Correct

## Sheet: USMLE-style Novel Qs set 1
Q	Original (Text only)
1	Correct
2	Correct
3	Correct
4	Correct
5	Incorrect
6	Correct
7	Correct
8	Correct
9	Correct
10	Correct
11	Correct
12	Correct
13	Correct
14	Correct
15	Correct
16	Correct
17	Correct
18	Correct
19	Correct
20	Correct
21	Correct
22	Correct
23	Correct
24	Correct
25	Correct
26	Correct
27	Correct
28	Correct
29	Correct
30	Correct
Q	Original (with images)
1	Correct
2	Correct
3	Correct
4	Correct
5	Correct
6	Correct
7	Correct
8	Correct
9	Correct
10	Correct

## Sheet: USMLE-style Novel Qs set 2
Topic (assumed knowledge)	Image?	Correct?	Pair text/image
ADHD treatment	No	Correct
Working memory/DlPFC	No	Correct
Sensory gating	No	Correct
Pattern completion	No	Correct
Age related cognitive decline	No	Correct
Dysdiadochokinesia	No	Correct
Default Mode Network	No	Correct
Cognitive Load	No	Correct
LTP calcium	No	Correct
Primary somatosensory cortex	No	Correct
Fatal Familial Insomnia	No	Correct
Frontotemporal Dementia	No	Correct
PFC addiction	No	Correct
Spatial memory	No	Correct
Hippocampus	Yes	Correct
Facial recognition/prosopagnosia	No	Correct
Kluwer Bucy Syndrome	No	Correct
Repolarisation	Yes	Incorrect		Identified as repolarisation but though was due to opening of K+ channels
Depolarisation	Yes	Correct
Working Memory Digit Span	Yes	Correct
Effect size calculation	Yes	Correct
MS Diagosis	No	Correct

## Sheet: Paired Qs labelled img or text
Q number	Case	Answer options as labelled image or text	Correct?	Notes
1	Emergency surgical airway	Image	Incorrect	Identifies that cricothyroid membrane should be accessed. Then corrects the incorrect location of this membrane
1	Emergency surgical airway	Text	Correct
2	Bowel perforation	Image	Incorrect	Identifies that the cases is discussion a watershed area but then selects the sigmoid colon. Whilst this is also prone, it is not the most likely / common
2	Bowel perforation	Text	Correct
3	ureteric obstruction	Image	Incorrect	Incorrectly selects C which is too high for the iliac vessels. The common iliacs are visible on the model but not where they bisect the ureter
3	ureteric obstruction	Text	Incorrect	Still picks C
4	6th nerve palsy	Image	Correct
4	6th nerve palsy	Text	Correct
5	Gallstone pancreatitis	Image	Incorrect
5	Gallstone pancreatitis	Text	Correct
6	Hippocampus spatial memory	Image	Incorrect	Identified that the hippocampus is required but repeatedly identified 'C' (the insula) as the hippocampus on the image
6	Hippocampus spatial memory	Text	Correct
7	Locked-in Syndrome	Image	Incorrect	Identified the scenario as Locked-in Syndrome and that the Pons was key, but always picked the medulla/brainstem label
7	Locked-in Syndrome	Text	Correct
8	Cushings	Image	Incorrect	Identified the scenario as Cushings disease and also that the pituitary is the key brain region, but got the label wrong
8	Cushings	Text	Correct
9	Corpus callostomy	Image	Incorrect	Identified the scenario as corpus callostomy but incorrectly selected label from image
9	Corpus callostomy	Text	Correct
10	MS Cell Biology	Image	Correct
10	MS Cell Biology	Text	Correct
11	Cortical Blindness	Image	Incorrect	Explanation was also wrong; said was Optic Chiasm, but then also correctly identified optic chiasm on picture
11	Cortical Blindness	Text	Correct
12	Wernickes aphasia	Image	Incorrect	Correctly identified Wernickes Aphasia but selected D (Occipital Lobe)
12	Wernickes aphasia	Text	Correct
13	Broca's aphasia	Image	Incorrect
13	Broca's aphasia	Text	Correct
14	PFC personality	Image	Incorrect	Identified it as Temporal lobe, or then Occipital lobe
14	PFC personality	Text	Correct
